# Supplementary material for: Need for manual segmentation in optical coherence tomography angiography of neovascular age-related macular degeneration
Source: PLoS One. 2020 Dec 31;15(12):e0244828. doi: 10.1371/journal.pone.0244828 (PMC7775057; doi:10.1371/journal.pone.0244828)
Supplement: S1 File — (XLSX) [file pone.0244828.s001.xlsx]

## Sheet: TYPE 1 CNVM
Patient Number	Protocol	SD Segmentation	DB Segmentation	Location	RPE RPE fit	Branching	SRF	ACTIVITY
I-1	6X6	0	0	DEEP	1	peripheral looping	0	0
I-2	6X6	1	1	INTRA PED	0	peripheral looping with focal CNVM	0	0
I-3	6X6	1	1	INTRA PED	0	peripheral looping	1	1
I-4	6X6	0	0	CC	1	peripheral looping	0	0
I-5	6X6	0	1	INTRA PED	0	large dilated beaded vessel	1	0
I-6	6X6	0	0	SUB-RPE	1	few open vessels	0	0
I-7	6X6	1	1	INTRA PED	0	large dilated beaded vessel	0	0
I-8	6X6	1	1	INTRA PED	1	peripheral looping	0	0
I-9	6X6	1	1	SUB RPE	1	peripheral looping	1	0
I-10	6X6	1	1	INTRA PED	0		1	1
I-11	6X6	0	0	AVASCUALR	1	few open vessels	1	1
I-12	6X6	0	0	SUB-RPE	1	peripheral looping	0	0
I-13	6X6	0	0	ORCC	1	branching with peripheral looping	0	0
I-14	6X6	1	1	INTRA PED	0	branching vascular network	0	0
I-15	6X6	1	1	INTRA PED	1	branching with peripheral looping	0	0
I-16	6X6	1	1	INTRA PED	0	few open vessels	1	1
I-17	6X6	1	1	SUB RPE	1	few open vessels	1	1
I-18	6X6	1	1	INTRA PED	0	few open vessels	1	1
Detection of Vascular membrane
Automated
Manual
RPE-RPE FIT
YES
NO
SRF
YES
NO
ACTIVITY
YES
NO

## Sheet: TYPE 2 CNVM
Patient Number	Protocol	SD segmentation	DB Segmentation	Location	Branching	Halo	peripheral arcades	anastomosis	OCT findings	SRF	ACTIVITY
II-1	6 X 6	0	0	ORCC	LARGE AND SMALL	1	0	0	BREAK IN RPE AND HYPERINTENSITES	1	0
II-2	3 X3	0	0	ORCC	LARGE AND OPEN VESSELS	1	1	1	RPE SCARRING	1	1
II-3	3 X3	1	1	DEEP	LARGE AND OPEN VESSELS	1	1	1	RPE SCARRING	1	1
II-4	6 X 6	1	1	DEEP AND CC	LARGE AND SMALL	0	0	0	BREAK IN RPE AND HYPERINTENSITES	1	0
II-5	3 X3	0	0	ORCC	LARGE AND OPEN VESSELS	1	1	1	RPE SCARRING	1	1
II-6	6 X 6	0	0	ORCC	LARGE AND SMALL	1	0	1	BREAK IN RPE	1	0
II-7	3 X 3	0	0	ORCC	LARGE ONLY	1	1	1	RPE SCARRING	1	1
II-8	3 X3	0	0	ORCC	LARGE ONLY	1	1	1	RPE SCARRING	1	1
II-9	3 X 3	0	1	ORCC	LARGE ONLY	1	1	1	RPE SCARRING	1	1
II-10	6 X 6	1	1	ORCC	LARGE AND SMALL	0	0	0	BREAK IN RPE AND HYPERINTENSITES	1	0
II-11	3 X 3	1	1	ORCC	LARGE ONLY	1	1	1	RPE SCARRING	1	1
II-12	3 X 3	0	0	ORCC	LARGE ONLY	1	1	1	RPE SCARRING	1	1
II-13	6 X 6	1	1	SUB-RPE	LARGE AND SMALL	0	1	0	BREAK IN RPE AND HYPERINTENSITES	1	0
II-14	6 X 6	1	1	SUB-RPE	SMALL VESSELS	0	1	1	BREAK IN RPE AND HYPERINTENSITES	1	0
II-15	3 X 3	1	1	SUB-RPE	LARGE VESSELS	1	1	1	RPE SCARRING	1	1
II-16	3 X 3	0	0	CC	LARGE VESSELS	1	1	1	rPE SCARRING	1	1
II-17	6 X 6	0	0	ORCC	LARGE AND SMALL	1	0	1	CME	0	0
II-18	6 X 6	1	0	ORCC	LARGE AND SMALL	1	0	0	CME	0	0
II-19	6 X 6	0	0	ORCC	LARGE AND SMALL	1	0	0	CME AND FLUID	0	0
II-20	6 X6	0	0	ORCC	ONLY LARGE	1	1	1	RPE SCARRING	1	1
II-21	6 X 6	1	1	SUB-RPE	ONLY LARGE	1	1	1	RPE SCARRING	1	1
II-22	6 X6	0	0	ORCC	LARGE AND SMALL	0	0	0	CME AND FLUID	0	0
II-23	6 X 6	1	1	RPE-RPE FIT	LARGE AND SMALL	0	0	0	CME	0	0
II-24	6 X 6	0	0	SUB-RPE	ONLY LARGE	1	1	1	RPE SCARRING	1	1
II-25	6 X 6	1	1	ORCC	LARGE AND SMALL	1	1	0	RPE THICKENING	1	0
II-26	6 X 6	1	1	RPE-RPE FIT	LARGE AND SMALL	1	0	0	RPE THICKENING	1	0
II-27	6 X 6	1	1	AVASCULAR	LARGE AND SMALL	1	0	1	RPE SCARRING	1	1
II-28	6 X 6	1	1	DEEP	LARGE AND SMALL	1	0	1	RPE SCARRING	1	0
II-29	6 X 6	1	1	AVASCULAR	LARGE ONLY	1	1	1	RPE SCARRING	1	1
II-30	6 X 6	0	0	orCC	LARGE ONLY	1	1	1	CME AND FLUID	0	1
II-31	6 X 6	0	0	ORCC	LARGE ONLY	1	1	1	RPE SCARRING	1	1
II-32	6 X 6	0	0	ORCC	LARGE AND SMALL	1	1	1	SUB-RETINAL FLUID	0	0
II-33	6 X 6	0	0	ORCC	LARGE ONLY	1	1	1	RPE SCARRING	1	1
II-34	6 X 6	0	0	SUB-RPE	LARGE AND SMALL	0	0	0	DIFFUSE THICKENING	1	0
II-35	6 X 6	0	0	SUB-RPE	LARGE AND SMALL	0	0	0	RPE THICKENING	1	0
II-36	6 X 6	0	0	ORCC	LARGE AND SMALL	0	0	0	RPE THICKENING	1	0
II-37	3 X 3	1	1	ORCC	LARGE ONLY	1	1	1	RPE SCARRING	1	1
II-38	3 X 3	1	1	SUB-RPE	LARGE ONLY	1	1	1	RPE SCARRING	1	1
II-39	3 X 3	1	1	CC	LARGE ONLY	1	1	1	RPE SCARRING	1	1
II-40	3 X 3	1	1	CC	LARGE ONLY	1	1	1	RPE SCARRING	1	1
II-41	6 X 6	0	0	ORCC	LARGE AND SMALL	1	0	0	DIFFUSE THICKENING	1	0
II-42	6 X 6	0	0	ORCC	LARGE AND SMALL	1	0	0	DIFFUSE THICKENING	1	0
II-43	6 X 6	1	1	CHOROIDAL	LARGE ONLY	0	1	0	DIFFUSE THICKENING	1	1
II-44	6 X 6	1	1	DEEP	LARGE AND SMALL	1	0	0	DIFFUSE THICKENING	1	0
II-45	6 X 6	1	1	CC	LARGE AND SMALL	0	0	0	RPE THICKENING	1	0
II-46	3 X 3	0	0	ORCC	LARGE ONLY	1	1	1	RPE SCARRING	1	1
II-47	3 X 3	1	1	SUB-RPE	LARGE ONLY	1	1	1	RPE SCARRING	1	1
II-48	6 X 6	1	1	ORCC	LARGE ONLY	1	1	1	RPE SCARRING	1	1
II-49	3 X 3	1	1	SUB-RPE	LARGE ONLY	1	1	1	RPE SCARRING	1	1
II-50	6 X 6	1	1	CHOROIDAL	LARGE ONLY	1	1	1	RPE SCARRING	1	1
II-51	3 X 3	1	1	RPE-RPE FIT	LARGE ONLY	1	1	1	RPE SCARRING	1	1
II-52	6 X 6	1	1	SUB-RPE	LARGE ONLY	1	1	1	RPE THICKENING	1	1
II-53	6 X 6	1	1	CC	LARGE ONLY	1	1	1	RPE THICKENING	1	1
II-54	6 X 6	0	0	ORCC	LARGE AND SMALL	0	0	0	DIFFUSE THICKENING	1	0
II-55	3 X 3	1	1	CC	LARGE ONLY	1	1	1	RPE SCARRING	1	1
II-56	6 X 6	0	0	ORCC	LARGE AND SMALL	1	0	0	CME	0	0
II-57	6 X 6	1	1	RPE-RPE FIT	LARGE ONLY	1	0	0	CME AND FLUID	0	0
II-58	6 X 6	1	1	AVASCULAR	LARGE ONLY	1	1	1	RPE SCARRING	1	1
II-59	6 X 6	0	0	ORCC	LARGE ONLY	1	1	1	RPE THICKENING	1	1
II-60	6 X 6	0	0	ORCC	LARGE AND SMALL	1	0	0	CME AND FLUID	0	0
II-61	6 X 6	0	0	ORCC	LARGE ONLY	1	1	1	RPE SCARRING	1	1
II-62	6 X 6	1	1	ORCC	LARGE AND SMALL	1	1	0	RPE THICKENING	1	0
II-63	6X6	1	1	ORCC	LARGE ONLY	1	1	1	RPE THICKENING	1	1
Yes
No
